# Supplementary material for: Pediatric Encephalopathy: Clinical, Biochemical and Cellular Insights into the Role of Gln52 of GNAO1 and GNAI1 for the Dominant Disease
Source: Cells. 2021 Oct 14;10(10):2749. doi: 10.3390/cells10102749 (PMC8535069; doi:10.3390/cells10102749)
Supplement: Supplementary file 1 [file cells-10-02749-s001.zip]

Archive with 1 entries (1 files):
- cells-1339625-supplementary.pdf
